# Supplementary material for: Effect of Iodide-Based Organic Salts and Ionic Liquid Additives in Dye-Sensitized Solar Cell Performance
Source: Nanomaterials (Basel). 2022 Aug 29;12(17):2988. doi: 10.3390/nano12172988 (PMC9457700; doi:10.3390/nano12172988)
Supplement: Supplementary file 1 [file nanomaterials-12-02988-s001.zip]

Archive with 1 entries (1 files):
- nanomaterials-1882455-supplementary.pdf
